# Supplementary material for: Adaptation of Commensal Escherichia coli in Tomato Fruits: Motility, Stress, Virulence
Source: Biology (Basel). 2023 Apr 21;12(4):633. doi: 10.3390/biology12040633 (PMC10136321; doi:10.3390/biology12040633)
Supplement: Supplementary file 1 [file biology-12-00633-s001.zip]

Archive with 1 entries (1 files):
- biology-2286071-supplementary.pdf
